# Supplementary material for: Long noncoding RNA PXN‐AS1‐L promotes the malignancy of nasopharyngeal carcinoma cells via upregulation of SAPCD2
Source: Cancer Med. 2019 Jun 7;8(9):4278–91. doi: 10.1002/cam4.2227 (PMC6675719; doi:10.1002/cam4.2227)
Supplement: Supplementary file 2 [file CAM4-8-4278-s002.xlsx]

## Sheet: Sheet2
Supplementary Table 1 The genes list whose expression is correlated with PXN-AS1-L in TCGA.
Cancer	Position/Annotation	Gene Symbol	Correlation	P-value
TCGA-HNSC	ENSG00000255857.1	CENPM	0.59	0
TCGA-HNSC	ENSG00000255857.1	NFYB	0.578	0
TCGA-HNSC	ENSG00000255857.1	C12orf48	0.575	0
TCGA-HNSC	ENSG00000255857.1	GLS2	0.575	0
TCGA-HNSC	ENSG00000255857.1	C9orf140	0.572	0
TCGA-HNSC	ENSG00000255857.1	UNG	0.57	0
TCGA-HNSC	ENSG00000255857.1	RAD51C	0.566	0
TCGA-HNSC	ENSG00000255857.1	RFC5	0.563	0
TCGA-HNSC	ENSG00000255857.1	C7orf44	0.562	0
TCGA-HNSC	ENSG00000255857.1	DEPDC4	0.556	0
TCGA-HNSC	ENSG00000255857.1	FAM165B	0.556	0
TCGA-HNSC	ENSG00000255857.1	UBE2T	0.555	0
TCGA-HNSC	ENSG00000255857.1	ANAPC7	0.551	0
TCGA-HNSC	ENSG00000255857.1	SLC29A2	0.551	0
TCGA-HNSC	ENSG00000255857.1	CREB3L4	0.55	0
TCGA-HNSC	ENSG00000255857.1	CDK4	0.549	0
TCGA-HNSC	ENSG00000255857.1	TUBD1	0.549	0
TCGA-HNSC	ENSG00000255857.1	C17orf75	0.546	5.73e-25
TCGA-HNSC	ENSG00000255857.1	SNAPC5	0.54	0
TCGA-HNSC	ENSG00000255857.1	EME1	0.539	0
TCGA-HNSC	ENSG00000255857.1	CEP70	0.538	0
TCGA-HNSC	ENSG00000255857.1	SFT2D3	0.538	0
TCGA-HNSC	ENSG00000255857.1	FANCL	0.537	0
TCGA-HNSC	ENSG00000255857.1	CHEK2	0.536	0
TCGA-HNSC	ENSG00000255857.1	APITD1	0.535	0
TCGA-HNSC	ENSG00000255857.1	CDK3	0.535	0
TCGA-HNSC	ENSG00000255857.1	SLC27A5	0.535	0
TCGA-HNSC	ENSG00000255857.1	OSGEPL1	0.53	0
TCGA-HNSC	ENSG00000255857.1	SUZ12P	0.528	0
TCGA-HNSC	ENSG00000255857.1	NIF3L1	0.527	0
TCGA-HNSC	ENSG00000255857.1	RFC2	0.526	0
TCGA-HNSC	ENSG00000255857.1	EPCAM	0.524	0
TCGA-HNSC	ENSG00000255857.1	RBMX	0.523	0
TCGA-HNSC	ENSG00000255857.1	C6orf130	0.522	0
TCGA-HNSC	ENSG00000255857.1	C19orf48	0.516	0
TCGA-HNSC	ENSG00000255857.1	KIF15	0.516	0
TCGA-HNSC	ENSG00000255857.1	SCAI	0.516	0
TCGA-HNSC	ENSG00000255857.1	AFMID	0.515	0
TCGA-HNSC	ENSG00000255857.1	AP3M2	0.515	0
TCGA-HNSC	ENSG00000255857.1	CCDC45	0.514	0
TCGA-HNSC	ENSG00000255857.1	IFT81	0.514	7.78e-22
TCGA-HNSC	ENSG00000255857.1	ITPKA	0.514	0
TCGA-HNSC	ENSG00000255857.1	NR2C2AP	0.513	0
TCGA-HNSC	ENSG00000255857.1	DHX35	0.512	0
TCGA-HNSC	ENSG00000255857.1	NUF2	0.511	0
TCGA-HNSC	ENSG00000255857.1	KHK	0.51	0
TCGA-HNSC	ENSG00000255857.1	MMAB	0.509	0
TCGA-HNSC	ENSG00000255857.1	PMS1	0.509	0
TCGA-HNSC	ENSG00000255857.1	PRKAB1	0.509	0
TCGA-HNSC	ENSG00000255857.1	TMEM116	0.507	0
TCGA-HNSC	ENSG00000255857.1	COIL	0.506	0
TCGA-HNSC	ENSG00000255857.1	POLG2	0.506	0
TCGA-HNSC	ENSG00000255857.1	CNNM3	0.505	0
TCGA-HNSC	ENSG00000255857.1	ZNHIT3	0.505	0
TCGA-HNSC	ENSG00000255857.1	IQCC	0.504	6.79e-21
TCGA-HNSC	ENSG00000255857.1	ZC3H8	0.504	0
TCGA-HNSC	ENSG00000255857.1	C2orf64	0.503	0
TCGA-HNSC	ENSG00000255857.1	PHOSPHO2	0.503	0
TCGA-HNSC	ENSG00000255857.1	CCDC34	0.502	0
TCGA-HNSC	ENSG00000255857.1	KLHL23	0.502	9.91e-21
TCGA-HNSC	ENSG00000255857.1	TROAP	0.501	0
TCGA-HNSC	ENSG00000255857.1	CBS	0.5	0
TCGA-HNSC	ENSG00000255857.1	DGKE	0.5	0
TCGA-HNSC	ENSG00000255857.1	MICALCL	-0.5	0
TCGA-HNSC	ENSG00000255857.1	PLIN3	-0.5	0
TCGA-HNSC	ENSG00000255857.1	PCDHGC5	-0.501	1.22e-20
TCGA-HNSC	ENSG00000255857.1	ZYX	-0.501	0
TCGA-HNSC	ENSG00000255857.1	FLRT3	-0.502	0
TCGA-HNSC	ENSG00000255857.1	CASP4	-0.504	0
TCGA-HNSC	ENSG00000255857.1	MAP4	-0.505	0
TCGA-HNSC	ENSG00000255857.1	PRRG1	-0.506	0
TCGA-HNSC	ENSG00000255857.1	PICALM	-0.516	0
TCGA-HNSC	ENSG00000255857.1	PINK1	-0.516	0
TCGA-HNSC	ENSG00000255857.1	FBLIM1	-0.52	0
TCGA-HNSC	ENSG00000255857.1	EHD1	-0.524	0
TCGA-HNSC	ENSG00000255857.1	BCL9L	-0.525	0
TCGA-HNSC	ENSG00000255857.1	MAP7D1	-0.536	0
TCGA-HNSC	ENSG00000255857.1	NDST1	-0.539	0
TCGA-HNSC	ENSG00000255857.1	MVP	-0.543	0
TCGA-HNSC	ENSG00000255857.1	PANX1	-0.545	0
TCGA-HNSC	ENSG00000255857.1	RAB11FIP5	-0.549	0
